# Supplementary material for: High-Dose IL-2 Skews a Glucocorticoid-Driven IL-17+IL-10+ Memory CD4+ T Cell Response towards a Single IL-10–Producing Phenotype
Source: J Immunol. 2018 Dec 31;202(3):684–93. doi: 10.4049/jimmunol.1800697 (PMC6341182; doi:10.4049/jimmunol.1800697)
Supplement: Data Supplement [file JI_1800697.zip]

Archive with 2 entries (2 files):
- JI_1800697_Supplemental_Figures_1.pdf
- manifest.xml
